# Supplementary material for: Action dynamics reveal two types of cognitive flexibility in a homonym relatedness judgment task
Source: Front Psychol. 2015 Aug 28;6:1244. doi: 10.3389/fpsyg.2015.01244 (PMC4551828; doi:10.3389/fpsyg.2015.01244)
Supplement: Supplementary file 2 [file Table1.XLS]

## Sheet: material
	Homonym trials											Prime trials						Homonym Catch			Filler			Filler catch			Filler catch				Differences in homonym strong associates
		Meaning set A					Meaning set B					Priming meaning of set A			Priming meaning of set B																A strong-B strong	Abs(A strong-B strong)
Nbr.	Homonym	Meaning	Strong ass.	Rel hom-strong	Weak ass.	Rel hom-weak	Meaning	Strong ass.	Rel hom-strong	Weak ass.	Rel hom-weak	Prime 1	Prime 2	Rel P1-P2	Prime 1	Prime 2	Rel P1-P2	Homonym	not associated	Rel H-NA	Associate 1	Associate 2	Rel A1-A2	not associated 1	not associated 2	Rel NA1-NA2	not associated 1	not associated 2	Rel NA1-NA2
1	Akt	act	Drama	7.75	Vorhang	4.5	nude [art.]	Zeichnung	7.75	Pinsel	5.75	Pause	Theater	4.75	Busen	Weib	7.25	Bau	Zukunft	3	Umwelt	Auspuff	5.5	Bier	Zebra	0.5	Speer	Rauch	1.5		0	0
2	Bahn	train	Schaffner	8	Wagen	6	(bowling) alley	Kegel	5.75	Treffer	2.5	Güter	Transport	7.75	Anlauf	Wurf	4.25	Birne	Ziffer	0.75	Beamter	Bürokratie	6.75	Bote	Bindung	1.75	Klingel	Dunst	0.5		2.25	2.25
3	Band	ribbon	Schleife	6.75	Schmuck	2.5	volume [bibliography]	Lexikon	5.75	Duden	4.75	Päckchen	Geschenk	7.5	Ausgabe	Taschenbuch	7	Box	Winter	0.25	Kantine	Schnitzel	6.75	Korrektur	Pustel	0	Knospe	Raserei	0.5		1	1
4	Bank	bench	Park	6.5	Teich	4	bank	Konto	7.75	Unterschrift	6.75	Erholung	Garten	7	Zinsen	Kredit	5.5	Erde	Wahrheit	1.5	Kraut	Minze	6	Spuk	Braten	0.25	Butter	Schauspieler	0.5		-1.25	1.25
5	Bauer	bird cage	Käfig	2.5	Sittich	2	farmer	Acker	7.5	Mühle	5.5	Taube	Voliere	1.75	Kuh	Stall	7.25	Feder	Tundra	1	Ostern	Feuer	4.25	Durchbruch	Schnur	0.75	Ehe	Terasse	0.75		-5	5
6	Becken	swimming pool	Wasser	7	Chlor	6	pelvis	Knochen	7	Skelett	5.5	Sprungturm	Freibad	6.75	Figur	Hüfte	5.25	Grund	Tochter	0.75	Täuschung	Lüge	7.25	Borte	Diktat	2	Arbeit	Zacke	0.5		0	0
7	Blase	blister	Brand	2.25	Herd	2	urinary bladder	Urin	8	Nacht	3.25	Hitze	Topflappen	5.75	Leber	Niere	7.5	Gummi	Tee	1	Insel	Strandkorb	7	Steg	Raster	1	Grünspan	Haftpflicht	0.75		-5.75	5.75
8	Blatt	leaf	Laub	6.5	Raupe	6.5	sheet (of paper)	Papier	7.5	Stift	5.5	Botanik	Pflanze	7.75	Toner	Drucker	7	Haken	Tablett	1.75	Nordpol	Ozean	6.25	Aster	Socke	0.75	Halle	Streifzug	1.25		-1	1
9	Block	note pad	Notiz	7.5	Rand	2.75	(city) block	Haus	6.75	Miete	2.75	Schreiben	Heft	6.5	Hochhaus	Plattenbau	7	Halm	Spucke	2.75	Nixe	Sage	5.5	Lupe	Stapel	0.5	Klapper	Regal	1.5		0.75	0.75
10	Blüte	blossom	Rose	7	Samen	7.5	counterfeit money	Geld	5.5	Schein	1.75	Frühling	Duft	6.25	Dokument	Fälschung	5.75	Kapelle	Sorge	4.25	Plakat	Kino	6.75	Schnabel	Test	0.5	Spatz	Tastatur	0		1.5	1.5
11	Bogen	sheet	Papier	5.5	Stift	3.25	bow (and arrow)	Pfeil	8.25	Köcher	3.25	Behörde	Formular	7.5	Jagd	Indianer	6.25	Kassette	Setzer	1.5	Jauche	Mist	7	Drohne	Frieden	2.5	Woge	Schiefer	0.5		-2.75	2.75
12	Boxer	boxer [sport.]	Sport	6.25	Handtuch	3.75	boxer [zool.]	Hund	6.5	Leine	3.25	Kampf	Faust	7.5	Rasse	Dalmatiner	6.75	Kater	Seife	0.5	Polizei	Chaos	4.25	Büschel	Prägung	0.25	Stengel	Kokos	0.5		-0.25	0.25
13	Bremse	horse-fly	Insekt	7.25	Stich	5.5	brake	Fahrzeug	7.75	Stop	7.5	Käfer	Biss	2	Airbag	Sicherheit	7.5	Kelch	Schaden	1.75	Scheich	Wüste	5.75	Ofenrohr	Klippe	0.5	Konserve	Radar	0.25		-0.5	0.5
14	Bruch	fracture [med.]	Röntgen	4	Schiene	3.5	fraction [math.]	Rechnung	4	Kürzung	4	Glatteis	Unfall	6.25	Nenner	Zähler	7.75	Kunde	Sauna	0	Lunte	Zündstoff	6.5	Spanne	Polster	2.25	Reigen	Kratzer	1.5		0	0
15	Decke	blanket	Bett	8	Wärme	8	ceiling	Boden	5.25	Wohnung	5.25	Kissen	Bezug	8.25	Farbe	Tapete	6.75	Laster	Reifen	1.5	Regen	Donner	7.75	Schritt	Mond	2.5	Rille	Schaum	0.5		2.75	2.75
16	Dichtung	poetry	Poet	6.75	Kritik	5	seal (mechanical)	Rohr	6.25	Zange	1.75	Prosa	Lyrik	6.5	Verschluss	Leck	3.5	Leiste	Rahm	0.5	Dinkel	Mehl	7.5	Kontakt	Reue	1.75	Motel	Kolben	0.25		0.5	0.5
17	Druck	pressure	Luft	6.5	Hoch	5.5	printing	Buch	6.5	Schrift	7.25	Kälte	Dichte	2.5	Lektor	Verlag	6.5	Löffel	Prolog	0.25	Labor	Doktor	6	Ernst	Riese	1.25	Schuppe	Fundus	1		0	0
18	Fach	subject [educ.]	Lehrer	7.5	Wahl	3.25	compartment	Schrank	5	Bügel	2.5	Mathe	Deutsch	7.5	Ordnung	Kommode	4.25	Mörser	Pfeffer	0	Rausch	Wein	5.75	Geste	Spagat	1.25	Saum	Lesung	0.25		2.5	2.5
19	Fall	fall	Sturz	8.25	Tiefe	7.75	grammatical case	Dativ	7.5	Präsens	5.5	Flugzeug	Wrack	6.75	Plural	Substantiv	6.5	Panzer	Panda	1.5	Pinzette	Splitter	4.5	Ersatz	Foto	0.75	Niederkunft	Luxus	3.5		0.75	0.75
20	Fliege	bow tie	Schlips	6.75	Kragen	5.5	fly	Insekt	7.25	Stich	2.5	Hemd	Anzug	7.75	Sommer	Mücke	7.5	Speiche	Olive	0	Hügel	Land	7.5	Bonbon	Liter	0.25	Feigling	Schnitte	2		-0.5	0.5
21	Flügel	wing	Vogel	7.75	Landung	4.75	grand piano	Klavier	7.5	Dirigent	5	Himmel	Engel	6.25	Solist	Konzert	8	Absatz	Name	0.75	Kiste	Fracht	5.75	Kompost	Luke	0.75	Kugel	Eigentum	1		0.25	0.25
22	Futter	lining (sewing)	Jacke	4.5	Naht	4	fodder	Napf	8	Speichel	3.25	Mantel	Wolle	5.75	Pflege	Tier	6.25	Wanze	Nachbar	3.5	Vieh	Wurst	5.75	Ankunft	Abtrag	1.25	Fass	Gams	0.5		-3.5	3.5
23	Gericht	dish (food)	Essen	7.5	Geschmack	5.25	court	Urteil	8.25	Robe	4.5	Koch	Speise	8.25	Justiz	Prozess	7.5	Wurzel	Molke	0.25	Schöffe	Zeuge	6.5	Runde	Fürstentum	0.25	Ablass	Tal	1.75		-0.75	0.75
24	Geschoss	storey/ floor	Etage	8	Wohnung	6.5	bullet	Patrone	6.5	Abzug	2.5	Fahrstuhl	Parterre	1.25	Visier	Ziel	6	Schwimmer	Mischung	0.25	Spalte	Lücke	7.75	Irrtum	Münze	0.75	Fang	Geschwulst	0.75		1.5	1.5
25	Hacke	heel	Ferse	6.5	Tritt	2.75	hoe	Beil	7.5	Beet	6.75	Plattfuß	Einlage	5	Harke	Rechen	6	Bass	Artikel	1.25	Schlager	Rentner	7.5	Angst	Kahn	0	Kalb	Macht	0.25		-1	1
26	Hahn	rooster	Henne	8.5	Ei	6	faucet/ tap	Wasser	6.75	Kalk	2.5	Haustier	Bauernhof	4.5	Dusche	Badewanne	7.25	Anhänger	Magen	0.25	Flotte	Treibgut	7	Apfel	Gefach	0.5	Grab	Saal	1.5		1.75	1.75
27	Heide	heathen	Christ	2.75	Taufe	0	heath	Wald	6.75	Pilz	3.5	Atheist	Gott	2.5	Flechte	Moos	6.75	Masern	Logik	0.75	Wiese	Hummel	4.75	Reichtum	Saft	1	Gesang	Kasten	1		-4	4
28	Hering	tent peg	Zelt	5.75	Leine	2.25	herring	Fisch	7.75	Kutter	5	Plane	Camping	5.75	Karpfen	Barsch	7	Auflauf	Loch	0.25	Zuber	Wäsche	5.75	Bistum	Kran	0	Krampf	Mann	3.25		-2	2
29	Horn	horn [mus.]/ bugle	Tuba	7.25	Geige	5	horn [zool.]	Ochse	6	Euter	1.25	Blech	Posaune	7	Hirsch	Geweih	8.25	Aufnahme	Liebe	2.25	Kanzel	Abtei	5.75	Altertum	Überhang	3	Kraft	Sarg	0.5		1.25	1.25
30	Kamm	ridge	Gebirge	7.25	Aussicht	0.75	comb	Haare	8.75	Schere	6.5	Spiegel	Bürste	5.25	Alpen	Wanderung	7	Ball	Stuck	0.75	Brust	Weste	3.5	Axt	Gebrauch	4	Abhang	Klops	0		-1.5	1.5
31	Karte	ticket	Ticket	7.25	Film	1.75	map	Welt	6.25	Grenze	6	Eintritt	Preis	8	Atlas	Unterricht	6	Bande	Ente	0.75	Spaten	Sandpapier	4.5	Dampf	Magd	1.25	Hospital	Stahl	0.75		1	1
32	Kiefer	jaw	Zahn	8.25	Karies	4.25	pine	Baum	4.75	Säge	4.25	Hals	Mund	6.75	Fichte	Tanne	7.75	Bar	Lakritz	1.75	Schuh	Sohle	8.25	Damm	Papst	0.25	Latz	Hospitz	0.5		3.5	3.5
33	Korn	grain	Getreide	8.25	Brot	7.5	Korn (liquor made from rye, barley or wheat)	Alkohol	6	Flasche	7.5	Pflug	Feld	7.25	Likör	Schnaps	8.25	Bart	Kurbel	0.25	List	Taktik	6.75	Denkmal	Kauf	2.5	Stadt	Zwang	0.25		2.25	2.25
34	Krebs	cancer [med.]	Krankheit	7.25	Ozonloch	3	crab [zool.]	Hummer	7.75	Schnecke	3.25	Gehirn	Tumor	6.75	Gourmet	Schalentier	4.25	Boa	Kultur	2.25	Bude	Sofa	5	Darm	Wall	2	Entscheidung	Gast	4.5		-0.5	0.5
35	Kreuz	sacrum	Rücken	7.5	Salbe	1.75	(christian) cross	Jesus	8.5	Buße	6.25	Bandscheibe	Wirbel	7.5	Religion	Kirche	8.25	Division	Krug	0.75	Draht	Kabel	7	Kranz	Wekstatt	1	Strang	Bauch	1.25		-1	1
36	Krone	crown (headgear)	König	7.75	Diener	1	crown [med.]	Zahn	6.75	Alter	1	Ritter	Prinz	6	Füllung	Gold	6	Drachen	Koffer	0.5	Durst	Schluck	8	Balg	Laus	3	Wams	Entwurf	0.5		1	1
37	Kurs	(share) price	Börse	7	Index	5.75	course	Richtung	7.5	Kompass	6.25	Handel	Aktie	5.5	Kapitän	Schiff	8.5	Empfänger	Knorpel	0	Traktor	Dünger	5.5	Haupt	Kauz	0.25	Maul	Knauf	0.75		-0.5	0.5
38	Läufer	carpet	Teppich	6.25	Orient	1.25	runner	Sportler	8	Wade	5.75	Matte	Vorleger	6.75	Training	Jogging	7	Fassung	Kies	1.75	Brief	Tinte	5.25	Wanst	Dorf	0.5	Braut	Floß	0.25		-1.75	1.75
39	Leiter	leader	Chef	5.5	Auftrag	3.25	ladder	Sprosse	6.5	Eimer	1.5	Betrieb	Führer	3.25	Treppe	Stufe	8	Fingerhut	Wolke	1.5	Rudel	Wolf	8.25	Gaul	Auszug	0	Handy	Zunft	0.5		-1	1
40	Linie	line/ route	Bus	7	Plan	3.75	line [math.]	Strich	7.5	Ecke	4.25	Straßenbahn	Nahverkehr	6.75	Gerade	Kreis	1.25	Flamme	Kante	0.5	Reise	Urlaub	8.5	Raum	Strauch	1.25	Strauß	Traum	0.5		-0.5	0.5
41	Linse	lens	Auge	6	Wimper	1.75	lentil	Erbse	7.25	Topf	5.5	Sicht	Brille	6.5	Gemüse	Suppe	6.25	Flossen	Jugend	0.25	Drehung	Kurve	5.5	Zaun	Herzog	2.75	Not	Pflock	0.25		-1.25	1.25
42	Los	lot/ raffle ticket	Gewinn	8	Zettel	4	go! [sport]	Start	7	Schuss	3	Tombola	Niete	7.25	Sprint	Marathon	5.75	Fuge	Jubel	0.25	Stoß	Schlag	7.25	Umsturz	Sucht	1.75	Wiesel	Sohn	0.25		1	1
43	Mandel	almond	Nuss	7.25	Kakao	6.25	tonsil	Rachen	5.5	Husten	4.75	Pistazie	Marzipan	5.75	Zäpfchen	Gaumen	6.75	Gabel	Infekt	1	Wiege	Schaukel	3.75	Spital	Schoß	0.75	Einsturz	Schopf	1.25		1.75	1.75
44	Mast	mast (animal husbandry)	Ferkel	5.5	Trog	2.75	mast [naut.]	Segel	7	Wind	5.5	Nahrung	Fett	6.5	Stange	Pfahl	5.75	Geschirr	Hochzeit	0.25	Vulkan	Krater	8	Frosch	Kropf	4	Frost	Ross	0		-1.5	1.5
45	Maus	mouse [comp.]	Taste	5.25	Zeiger	4.75	mouse [zool.]	Ratte	7	Schwanz	5.5	Rechner	Bildschirm	7.75	Hamster	Nager	8.75	Hang	Hilfe	0.5	Nacken	Massage	7.25	Storch	Tropf	0.25	Küche	Gardine	0.5		-1.75	1.75
46	Melone	bowler hat	Hut	6.25	Kopf	3	melon	Frucht	7	Beere	4.25	Toupet	Mütze	5.75	Gurke	Kürbis	5.25	Kammer	Hantel	1.75	Grind	Talg	8	Klotz	Volk	1	Flug	Geruch	1.25		-0.75	0.75
47	Messe	exhibition	Ausstellung	8	Prospekt	3.75	mass [rel.]	Priester	7	Choral	5.5	Agentur	Werbung	6	Abendmahl	Gottesdienst	5.75	Kanal	Hafen	0.5	Armee	Tribut	8	Fuchs	Vordergrund	1	Kunst	Huhn	1.75		1	1
48	Muschel	clam	Meer	8.5	Welle	5.5	external ear (auricle)	Ohr	6.75	Gehör	6.5	Sand	Strand	7.75	Schall	Trichter	3.25	Kappe	Gurt	1.75	Wesen	Katze	4.75	Hintergrund	Fluch	3.75	Bruder	Folter	0		1.75	1.75
49	Mutter	mother	Vater	9	Onkel	5.75	nut [engin.]	Schraube	7	Achse	2.25	Verwandte	Familie	7.75	Fahrrad	Werkzeug	5.5	Kessel	Glut	1.5	Kasper	Spaß	7	Untergrund	Gruß	1.25	Güter	Furz	0		2	2
50	Nagel	nail [tech.]	Hammer	7	Putz	3.75	(finger) nail	Finger	6.5	Hand	4.25	Bild	Wand	6	Lack	Maniküre	5.75	Kreuzung	Gitter	3	Vesper	Käse	3.25	Guss	Fernseher	0	Locher	Abgrund	0.5		0.5	0.5
51	Netz	internet/ world wide web	Modem	4.25	Welt	7.25	(cob)web	Spinne	8.25	Ekel	2.25	Email	Chat	6.5	Assel	Weberknecht	6	Ladung	Gehsteig	0	Ziegel	Dach	8	Gruft	Kleidung	2	Fuß	Automat	2		-4	4
52	Note	note [mus.]	Klang	7.5	Sänger	7.5	grade [educ.]	Zensur	8	Lob	5.5	Orchester	Instrument	7.5	Abitur	Zeugnis	7.25	Lager	Gabe	1.25	Keks	Zucker	6.5	Fluss	Park	0.5	Aufguss	Hub	2.75		-0.5	0.5
53	Orden	medal [mil.]	Medaille	7.75	Veteran	3.5	religious order	Nonne	6.25	Gebet	6.25	Ehre	Ruhm	8.25	Kloster	Zölibat	6	Legende	Freiheit	2.5	Brett	Hobel	5	Abguss	Passant	1	Knust	Patent	1.75		1.5	1.5
54	Pass	passport	Ausweis	8.25	Stempel	6.5	pass [geog.]	Gebirge	7.25	Anstieg	5.5	Gepäck	Kontrolle	6.75	Tunnel	Berg	7.25	Leitung	Frage	1.75	Klammer	Spange	4.25	Kuss	Stuhl	0.75	Aufschluss	Spruch	2.5		1	1
55	Pension	retirement pension	Rente	7.5	Beamter	6	guesthouse	Zimmer	7.5	Frühstück	7.25	Vorsorge	Ruhestand	6.25	Unterkunft	Hotel	7.5	Lösung	Fleisch	0.5	Tuch	Flagge	5	Kluft	Abschuss	2.5	Abschluss	Stumpf	1.5		0	0
56	Pflaster	pavement	Straße	6.75	Walze	4.75	patch/ band-aid	Wunde	7.25	Knie	4.5	Beton	Stein	5.5	Arzt	Blut	6.5	Mangel	Fladen	0.25	Staude	Busch	6.5	Aufschub	Schwur	0.25	Strumpf	Ansturm	2.25		-0.5	0.5
57	Pfund	pound (GBP)	Dollar	7	Gehalt	3.25	pound (lb)	Kilo	7.25	Obst	6	Stube	Wechsel	6.75	Größe	Gewicht	7.75	Masche	Fantasie	1.5	Falte	Gesicht	5.25	Einschub	Sumpf	0.5	Absturz	Wulst	0		-0.25	0.25
58	Plastik	plastic	Folie	6.25	Deckel	5.75	sculpture [art.]	Skulptur	2.75	Torso	2	Kunststoff	Material	6	Statue	Bildhauer	7.25	Rezept	Elan	1.5	Einrichtung	Liege	2.5	Ausschuss	Nachschub	1.5	Turm	Abwurf	2		3.5	3.5
59	Platz	place (placement) [sport]	Rang	7.75	Zweiter	5.75	place/ space (location)	Markt	7	Zentrum	6	Sieger	Wettkampf	8.25	Rathaus	Gebäude	7.25	Schwarm	Eisen	0.75	Ampel	Fahrer	5.75	Wunsch	Unterschlupf	0.5	Ablehnung	Gespräch	4.75		0.75	0.75
60	Pony	bangs/ fringe (hair)	Frisur	7	Schere	2.75	pony	Pferd	7.25	Heu	6.25	Scheitel	Zopf	6.25	Gerte	Sattel	6.75	Schicht	Efeu	0.5	Untergang	Krise	6.5	Beschuss	Auswurf	2.5	Kaninchen	Quadrat	0		-0.25	0.25
61	Rock	rock [mus.]	Pop	7.75	Radio	6.75	skirt	Kleid	7.25	Boutique	6.5	Blues	Jazz	7.75	Stoff	Hose	8.5	Rost	Drohung	0.75	Grübchen	Mulde	3.25	Wuchs	Erbschaft	1.75	Mode	Begriff	3.75		0.5	0.5
62	Satz	sediment (e.g. coffee grounds)	Kaffee	6.5	Löffel	4.25	sentence [ling.]	Verb	5	Zeichen	7	Getränk	Pulver	5.75	Aussage	Wort	5.75	Veilchen	Droge	0.25	Strategie	Nutzen	4.75	Klinke	Einblick	1.75	Durchführung	Bassin	0.75		1.5	1.5
63	Schale	bowl	Schüssel	7.25	Sprung	4.25	shell	Nuss	8.25	Knacken	2.25	Glas	Teller	4.75	Pfirsich	Kern	7.75	Verband	Dreirad	2	Achsel	Rasur	7.75	Suche	Atelier	1.5	Lichtschalter	Schwung	1		-1	1
64	Schalter	switch	Licht	7.75	Maschine	6.25	counter (counter window)	Post	6.75	Paket	5.25	Alarm	Knopf	5.25	Abstand	Diskretion	7	Vermögen	Dreiklang	0.5	Villa	Erker	7.5	Sekret	Pinnwand	0.25	Stativ	Hormon	0.25		1	1
65	Schimmel	mold	Pilz	7.25	Gestank	4.75	grey (horse)	Pferd	7	Fohlen	6	Bäcker	Frische	6.75	Hengst	Reiter	6.75	Viertel	Docht	0.25	Ausgrabung	Mumie	7	Eiter	Magnet	0.25	Statut	Atem	1		0.25	0.25
66	Schlange	snake	Gift	7.5	Tod	4.75	queue	Warten	7	Zeit	2.25	Natter	Reptil	6.5	Sparsamkeit	Angebot	6.25	Vorstellung	Direktor	1	Friedhof	Bahre	4.25	Gelee	Student	1.25	Thrombose	Lineal	0.5		0.5	0.5
67	Schloss	lock	Schlüssel	7.5	Nummer	3.25	castle	König	6.75	Prunk	7.75	Eingang	Riegel	1.5	Herrscher	Burg	6.75	Watt	Dia	1.75	Bahnhof	Gleis	8.25	Orgie	Quittung	0	Architekt	Gehorsam	1		0.75	0.75
68	Schrot	buckshot	Gewehr	7	Jagdhund	4	bruised grain/ grist	Getreide	7.25	Hafer	6.25	Flinte	Pistole	6.5	Weizen	Roggen	8	Weide	Dauer	1.25	Tube	Rest	5.25	Beobachtung	Anklang	0.5	Rechenschaft	Ventil	2.75		-0.25	0.25
69	Schuppen	dandruff	Shampoo	6.5	Haut	6.25	shed	Hütte	5.75	Schaufel	5.5	Juckreiz	Schmutz	6.75	Scheune	Garage	5.5	Wirtschaft	Datum	2.75	Ernte	Plage	4.5	Stadion	Filet	1.25	Filz	Mais	0.75		0.75	0.75
70	Stab	staff (cane, wand)	Stock	6.5	Holz	5.25	staff [mil.]	Militär	6.5	Soldat	4.75	Flop	Hochsprung	2.75	Streitkraft	General	6.75	Zehe	Bürger	1.5	Chemie	Säure	8	Erlaubnis	Zyklus	0.5	Fernglas	Chameur	1.5		0	0
71	Steuer	tax	Abgabe	7	Betrug	6.25	steering wheel	Lenkrad	7.5	Auto	5.5	Einkommen	Finanzamt	6.75	Kupplung	Gas	7.5	Zunge	Bordstein	0.75	Stuck	Verzierung	6.5	Anstrengung	Verbrechen	2	Protest	Tresor	0.25		-0.5	0.5
72	Stollen	stollen [cook.]	Weihnacht	7.5	Gebäck	7.75	adit [tech.]	Bergbau	8.25	Lampe	4.75	Torte	Kuchen	8	Schacht	Gang	5.75	Menü	Blume	0.5	Hagel	Unwetter	7.75	Epos	Eiteilkeit	2	Abschied	Universität	4		-0.75	0.75
73	Tafel	blackboard	Kreide	7.5	Zirkel	4.25	table (dining table/ banquet)	Tisch	7	Kerze	5.5	Klasse	Schule	8	Genuss	Mahlzeit	8	Morgenstern	Bitte	0.75	Sonne	Stern	6.5	Sensation	Protokoll	0.25	Liebling	Schwierigkeit	4.25		0.5	0.5
74	Takt	tact/ discretion	Anstand	4	Sitte	0.75	beat [mus.]	Rhythmus	8.25	Tanz	8	Tugend	Ehrfurcht	5	Einsatz	Schlagzeug	5.25	Mündung	Besteck	0.5	Leder	Schutz	7.5	Anspruch	Dummheit	0.75	Nachricht	Herstellung	0.5		-4.25	4.25
75	Tau	rope	Seil	6.5	Anker	5	dew	Tropfen	8.25	Reif	7.5	Faden	Strick	6.25	Nebel	Niederschlag	5.75	Muster	Bein	0	Piste	Pokal	6.5	Verständnis	Beisitz	1.5	Eid	Asche	1.5		-1.75	1.75
76	Ton	clay	Scherbe	6.25	Kanne	3.75	note [mus.]	Musik	8.5	Höhe	7.25	Keramik	Steingut	4.75	Geräusch	Laut	8	Strom	Besen	0.25	Pastete	Teig	6.25	Vorwurf	Philosoph	1.25	Bilanz	Tat	2.75		-2.25	2.25
77	Tonne	metric ton	Kilo	6.5	Last	4	bin/ can	Müll	7.25	Beutel	3.25	Brücke	Tragkraft	6.5	Abfall	Behälter	7	Novelle	Auszeit	2.25	Geschwister	Nichte	6	Musikant	Heizung	0.5	Echo	Steak	0		-0.75	0.75
78	Tor	goal [sport.]	Sieg	6.25	Abstieg	4	gate	Tür	7.25	Kutsche	4.5	Trainer	Mannschaft	8	Hof	Einfahrt	6.75	Pilot	Ast	0.5	Dieb	Finderlohn	3.25	Antwort	Offizier	2.75	Prophet	Tacker	0.75		-1	1
79	Umzug	move	Möbel	8	Träger	6.25	procession	Fasching	5.75	Verein	2.75	Wohnsitz	Adresse	7.5	Rede	Karneval	4	Plombe	Aspekt	0	Anspitzer	Bleistift	7.25	Antrag	Panade	0.75	Streik	Vertrauen	2		2.25	2.25
80	Werk	work/ creation	Museum	3.75	Leben	5.75	factory	Fabrik	6	Fließband	5.5	Gemälde	Galerie	8.25	Produkt	Industrie	8.25	Pol	Archiv	0.5	Auftritt	Bühne	8.5	Ökonom	Bandage	1	Pazifist	Schublade	1.5		-2.25	2.25
81	Zeche	mine	Kohle	6.25	Staub	2	bill/ check	Kneipe	4.25	Armut	3	Tagebau	Bergwerk	7.5	Stammtisch	Trinker	8	Profil	Applaus	1.5	Neid	Wut	3.5	Diskussion	Rosmarin	0	Trost	Supermarkt	2		2	2
82	Zelle	cell (prison)	Haft	6.25	Pritsche	5	cell [biol.]	Gen	7.75	Nerv	6	Arrest	Gefängnis	8	Membran	Gewebe	5.5	Halt	Ahne	0.25	Nachwuchs	Nest	5.75	Entschluss	Frisör	2.25	Institut	Asphalt	0		-1.5	1.5
83	Zoll	customs [finan.]	Grenze	7.5	Verdacht	4.75	inch	Stock	6.25	Länge	5.75	Zigarette	Schmuggel	4	Meter	Maß	6.5	Mal	Adler	0	Heiligtum	Erleuchtung	7	Abmachung	Salz	0.25	Prämisse	Aufregung	0.75		1.25	1.25
84	Zylinder	cylinder [engin.]	Motor	7	Pedal	3.5	top hat	Hut	7.75	Kopf	6	Autobahn	Fahrt	7.25	Bräutigam	Frack	5.75	Miene	Abgas	2	Plankton	Alge	7.75	Genie	Spirtze	0.5	Beachtung	Klempner	0.75		-0.75	0.75
Mean				6.77083		4.43155			6.91667		4.77083			6.25298			6.56548			1.04464			6.19048			1.16667			1.16369		-0.145833	1.34821
SD				1.32697		1.82699			1.08337		1.76658			1.66126			1.3046			0.900268			1.45288			0.971997			1.11904		1.78481	1.1694

## Sheet: aggregate
Relatedness Ratings (1 = unrelated, 9 = strongly related, N = 10)
	Homonym Trials
	A strong	A weak	B strong	B weak	A-B Strong	ABS(A-B) strong
Mean	6.77083	4.43155	6.91667	4.77083	-0.145833	1.34821
SD	1.32697	1.82699	1.08337	1.76658	1.78481	1.1694
	Priming Trials		Homonym	Filler
	Set A	Set B	Catch	Assoc.	Catch
Mean	6.25298	6.56548	1.04464	6.19048	1.16667	1.16369
SD	1.66126	1.3046	0.900268	1.45288	0.971997	1.11904
